# Supplementary material for: Rectal Cancer and Lateral Lymph Node Staging: Interobserver Agreement and Success in Predicting Locoregional Recurrence
Source: Diagnostics (Basel). 2024 Nov 15;14(22):2570. doi: 10.3390/diagnostics14222570 (PMC11592677; doi:10.3390/diagnostics14222570)
Supplement: Supplementary file 1 [file diagnostics-14-02570-s001.zip]

Archive with 1 entries (1 files):
- diagnostics-3294896-supplementary.pdf
